# Supplementary material for: Fidgety Movements Assessment Accuracy Survey in Japan
Source: Int J Environ Res Public Health. 2021 Dec 20;18(24):13428. doi: 10.3390/ijerph182413428 (PMC8705354; doi:10.3390/ijerph182413428)
Supplement: Supplementary file 1 [file ijerph-18-13428-s001.zip]

Archive with 3 entries (3 files):
- IJERPHsuppl/S1.mp4
- IJERPHsuppl/S2.mp4
- IJERPHsuppl/S3.mp4
